# Supplementary material for: The Effect of Health Literacy Intervention on Patients with Diabetes: A Systematic Review and Meta-Analysis
Source: Int J Environ Res Public Health. 2022 Oct 12;19(20):13078. doi: 10.3390/ijerph192013078 (PMC9602614; doi:10.3390/ijerph192013078)
Supplement: Supplementary file 1 [file ijerph-19-13078-s001.zip]

Archive with 1 entries (1 files):
- ijerph-1909877-supplementary.pdf
